# Supplementary material for: Modeling immersion pathways in XR-based cultural heritage IP narrative experiences: an integrated approach based on TAM, experience economy, and grounded theory
Source: Front Psychol. 2026 Jun 10;17:1818614. doi: 10.3389/fpsyg.2026.1818614 (PMC13290812; doi:10.3389/fpsyg.2026.1818614)
Supplement: Supplementary file 1 [file Data_sheet_1.zip]

Archive with 12 entries (11 files):
- Data Sheet New/
- __MACOSX/._Data Sheet New
- Data Sheet New/Text S1. IInterview guide.pdf
- __MACOSX/Data Sheet New/._Text S1. IInterview guide.pdf
- Data Sheet New/.DS_Store
- __MACOSX/Data Sheet New/._.DS_Store
- Data Sheet New/Supplementary_Material.pdf
- __MACOSX/Data Sheet New/._Supplementary_Material.pdf
- Data Sheet New/Text S2. Grounded-theory category-to-SEM mapping details.xlsx
- __MACOSX/Data Sheet New/._Text S2. Grounded-theory category-to-SEM mapping details.xlsx
- Data Sheet New/Text S3. Participant information sheet and consent form..pdf
- __MACOSX/Data Sheet New/._Text S3. Participant information sheet and consent form..pdf
