# Supplementary material for: Modeling immersion pathways in XR-based cultural heritage IP narrative experiences: an integrated approach based on TAM, experience economy, and grounded theory
Source: Front Psychol. 2026 Jun 10;17:1818614. doi: 10.3389/fpsyg.2026.1818614 (PMC13290812; doi:10.3389/fpsyg.2026.1818614)
Supplement: Supplementary file 1 [file Data_sheet_1.zip › Data Sheet New/Text S2. Grounded-theory category-to-SEM mapping details.xlsx]

## Sheet: Supplementary Text S3-1.
Supplementary Text S3-1. Qualitative Coding Dictionary and Construct Operationalization（N=50）
Core Category (Construct)	Sub-Category (Axial Coding)	Operational Definition & Coding Criteria	Representative Exemplars (Translated)	Data Sources (Frequency)
Experiential Value (4E)	Esthetics (Visual)	Appreciation of the beauty, scenery, and artistic presentation.	"The scenery is beautiful... visual shock." (S01)	S01, S04, S10, S25, S48... (n=11)
			"The background painting style is windy and beautiful." (S25)
	Education (Learning)	Acquisition of new knowledge regarding history or culture.	"I learned a lot of knowledge I didn't know before." (S06)	S02, S06, S07, S09, S20, S22... (n=24)
			"This moment let me learn new knowledge." (S02)
	Entertainment (Play)	Feelings of fun, interest, and playfulness.	"I felt immersed, and it felt very fun." (S17)	S03, S15, S17, S21, S29... (n=8)
			"The interactive tasks were simple but interesting." (S29)
	Escapism (Divergence)	(Refined) Active participation in a divergent reality; feeling of time travel or role appropriation (escaping daily life).	"It felt like traveling through time back to history." (S27)	S05, S13, S18, S21, S27, S36... (n=13)
			"I felt like I was really a guardian protecting the Great Wall (Role-taking)." (S05)
			"Strong sense of substitution (Dai-ru-gan), like I was that character." (S18)
XR Technology Perception (XTP)	Visual Realism	Assessment of graphical fidelity and system quality.	"The scenes and trees look very real." (S10)	S10, S14, S21, S24, S29... (n=9)
			"Seasons can change, very realistic." (S14)
Narrative Design (ND)	Guidance & Story	Perception of story logic and character guidance.	"The IP character's guidance made it easier to use." (S11)	S05, S08, S11, S13, S36... (n=6)
			"Following the story gave me a sense of participation." (S05)
Emotional Arousal (EA)	Affective Resonance	Intense emotional reactions (moved, shocked).	"I felt moved and shocked... deeply touched." (S01)	S01, S13, S25, S27, S33... (n=14)
			"I felt the magnificence of the motherland." (S23)
Cultural Value Identification (CVI)	Identity & Stewardship	Internalizing cultural values and responsibility.	"It feels like really protecting the Great Wall." (S05)	S05, S06, S19, S23, S40... (n=10)
			"Enhanced my cultural confidence." (S42)
Psychological Immersion (IM)	Psychological involvement	Subjective attentional absorption, story–task involvement, and reduced awareness of the surrounding environment.	"The XR scene made me feel as if I was standing there." (S03)	S03, S07, S12, S17, S23, S32... (n=18)
			"I was completely surrounded by the scene." (S07)
Behavioral Intention (BI)	Visit Intention	Desire to visit or explore further.	"The visual impact makes me want to explore more." (S10)	S05, S10, S23, S33... (n=6)
			"Helpful for visiting the real site later." (S05)
This table illustrates the coding process mapping qualitative data (from N=50 open-ended survey responses) to the study's theoretical constructs. The "Data Sources" column lists the respondent IDs (S1–S50) associated with each identified theme.

## Sheet: Supplementary Text S3-2
Supplementary Text S3-2. Interview Coding Dictionary (N=16)
Core Category (Construct)	Sub-Category (Axial Coding)	Operational Definition & Keywords	Representative Exemplars (Translated)	Data Sources (Total Frequency)
Experiential Value (4E)	Education	Acquisition of knowledge.	"I gained a lot of knowledge about the Great Wall." (I02)	Sources: I01–I16
		(Keywords: Knowledge, Learning)		(Educational Content: 55)
	Esthetics	Appreciation of beauty.	"The composition meets a high aesthetic standard." (I08)	Sources: I01–I16
		(Keywords: Aesthetics, Visuals)		(Visual Scene: 98)
	Entertainment	Enjoyment and fun.	"Collecting badges added a lot of fun." (I07)	Sources: I01–I16
		(Keywords: Game, Fun, Play)		(Gamification: 31)
	Escapism	Diverging from reality to a different time/role.	"It felt like a time-travel experience, forgetting where I was in reality." (I12)	Sources: I01–I16
		(Keywords: Time travel, Substitution/Dai-ru-gan, Role-playing, Forgetting reality)	"I totally became the character, repairing the wall." (I05)	(Immersive Keywords subset: ~60)
				(Focus on 'Substitution' & 'Time travel')
XR Technology Perception (XTP)	Realism & System	System performance and fidelity.	"The system runs smoothly without latency." (I03)	Sources: I01–I16
		(Keywords: Tech, Smooth, Real)		(Visual: 98, Tech: 51)
Narrative Design (ND)	Story Integration	Task logic and guidance.	"The narrative guidance made the mission clear." (I09)	Sources: I01–I16
		(Keywords: Story, Guidance)		(Narrative: 36, Task: 67)
Emotional Arousal (EA)	Affective Response	Emotional activation.	"I was truly moved and shocked by the history." (I01)	Sources: I01–I16
		(Keywords: Moved, Shocked)		(Emotional Arousal: 49)
Cultural Value Identification (CVI)	Identity	Cultural pride and value.	"It strengthened my cultural confidence." (I06)	Sources: I01–I16
		(Keywords: Pride, Identity)		(CVI: 101, Heritage IP: 131)
Psychological Immersion (IM)	Psychological involvement	Being absorbed in the story–task experience and less aware of the surrounding environment.	"I felt absorbed in the scene, almost as if I were standing on the bricks." (I13)	Sources: I01–I16
		(Keywords: absorption, involvement, reduced external awareness)		(Immersive Keywords: 112)
Behavioral Intention (BI)	Visit Intention	Desire to visit or recommend.	"The visual impact makes me want to visit." (I04)	Sources: I01–I16
		(Keywords: Visit, Recommend)		(Behavioral Intention: 45)
This table presents the consolidated coding dictionary derived from the semi-structured interviews. It systematically maps the high-frequency keyword clusters identified during the open and axial coding phases to the study's theoretical constructs. The "Data Sources (Total Frequency)" column aggregates the cumulative occurrence of semantically related keywords across all 16 interview transcripts,…

## Sheet: Supplementary Text S3-3.
Supplementary Text S3-3.Item Generation and Adaptation Matrix
Construct & Code	Measurement Item (Original)	Grounded Theory Evidence for Contextual Relevance
XR Technology Perception (XTP)	XR1: The visual, audio, and interactive feedback of the XR system felt highly realistic.	Theme: Visual Scene / Technology
		Frequency: "Visual Scene" mentioned 105 times; "Technology" mentioned 51 times.
		Quote: "The scenes and trees look very real." (S10)
	XR2: The system ran smoothly, and the task interactions responded in a timely way.	Theme: Technology (Smooth performance)
		Quote: "The system runs very smoothly without latency." (I03)
	XR3: The XR system’s technical performance and interaction feedback enhanced my sense of “being there” in the scene.	Theme: Technical feedback / scene involvement
		Quote: "Very realistic, strong sense of substitution." (S18)
Perceived Usefulness (PU)	PU1: This app enhanced my understanding of Great Wall culture.	Theme: Educational Content (Understanding)
		Quote: "I gained a lot of knowledge about the Great Wall's structure." (I02)
	PU2: Using this app made it easier for me to access cultural knowledge.	Theme: Narrative/Guidance (Guidance)
		Quote: "The IP character's guidance made it easier to understand." (S11)
	PU3: This experience was helpful for my cultural learning.	Theme: Educational Content (Learning)
		Quote: "This moment let me learn new knowledge." (S02)
Perceived Ease of Use (PEOU)	PEOU1: The app interface was simple and easy to operate.	Theme: Interactive Task (Operation/Handling)
		Quote: "The operation is very convenient." (S41)
	PEOU2: I was able to complete the tasks without help from others.	Theme: Narrative Design (Guidance)
		Quote: "The tips allowed me to understand clearly." (S08)
	PEOU3: Using this app was effortless for me.	Theme: Technology (Smooth performance)
		Quote: "Simple but interesting interaction." (S29)
Narrative Design (ND)	ND1: The storyline and task interaction process kept me interested in exploring further.	Theme: Narrative Design (Questline/Taskline)
		Quote: "Kept me interested in exploring." (S13)
	ND2: The IP characters and interactive tasks in the scenes helped me better understand the cultural content.	Theme: Narrative Design (Guidance/Character)
		Quote: "Little Red Flower's explanation helped me understand better." (S08)
	ND3: The overall narrative design was logical, culturally engaging, and made me feel involved.	Theme: Narrative Design (Logic/Coherence)
		Quote: "The restoration tasks are well-integrated into the story logic." (I05)
Entertainment (4E)	EN1: The overall experience was fun and enjoyable.	Theme: Gamification (Fun/Playfulness)
		Frequency: "Gamification" mentioned 31 times.
		Quote: "It felt very fun." (S17)
	EN2: I felt relaxed and entertained during the experience.	Theme: Emotional Arousal (Pleasure/Enjoyment)
		Quote: "Clearing the weeds was very relaxing and fun." (S30)
	EN3: The content was entertaining and kept me engaged.	Theme: Interactive Task (Challenges)
		Quote: "The challenge mechanism makes it very engaging." (I11)
Education (4E)	ED1: I learned new cultural knowledge through this experience.	Theme: Educational Content (Knowledge)
		Frequency: "Educational Content" mentioned 55 times.
		Quote: "Learned a lot of knowledge I didn't know before." (S06)
	ED2: The content encouraged me to explore the related culture further.	Theme: Educational Content (Inspiration)
		Quote: "Stimulated my curiosity." (I06)
	ED3: I clearly understood the historical or cultural information conveyed in the experience.	Theme: Educational Content (Cognition/Understanding)
		Quote: "Clearly understood the restoration process." (S22)
Esthetics (4E)	AE1: The visual style and layout of the XR scenes were aesthetically pleasing.	Theme: Visual Scene (Aesthetics/Layout)
		Quote: "The background painting style is beautiful." (S25)
	AE2: I was captivated by the beauty of the experience environment.	Theme: Visual Scene (Beauty/Visuals)
		Quote: "The scenery is beautiful... visual shock." (S01)
	AE3: The details and design style of the XR environment enhanced my overall experience.	Theme: Visual Scene (Details/Composition)
		Quote: "Details were attractive." (S01)
Escapism (4E)	ES1: I completely entered a different world during the experience.	Theme: Immersive (Substitution/Dai-ru-gan)
		Quote: "Felt like traveling through time to history." (S27)
	ES2: I felt present and actively involved during the experience.	Theme: Immersive (Engagement/Involvement)
		Quote: "Actively involved in repairing." (S35)
	ES3: This experience helped me temporarily forget real-world concerns.	Theme: Immersive (Role-taking)
		Quote: "Forgot where I was... completely absorbed." (I12)
Emotional Arousal (EA)	EA1: I felt deeply moved or impressed during the experience.	Theme: Emotional Arousal (Moved/Touched)
		Frequency: "Emotional Arousal" mentioned 91 times.
		Quote: "Deeply moved and shocked." (S01)
	EA2: I experienced emotional activation during the experience.	Theme: Emotional Arousal (Excitement)
		Quote: "Felt excited when repairing." (S35)
	EA3: The XR experience evoked emotional resonance with the culture content.	Theme: Emotional Arousal (Resonance/Pride)
		Quote: "Felt the magnificence of the motherland." (S23)
Cultural Value Identification (CVI)	CVI1: The values conveyed through the Great Wall story felt consistent with who I am.	Theme: Cultural Value Identification (Identity/Confidence)
		Frequency: "Cultural Value Identification" mentioned 106 times.
		Quote: "Enhanced my cultural confidence." (S40)
	CVI2: I felt I had a lot in common with the cultural values expressed in the Great Wall narrative.	Theme: Cultural Value Identification (Resonance)
		Quote: "Felt a bond with the cultural spirit." (S11)
	CVI3: The cultural spirit portrayed in the Great Wall narrative made me feel a sense of identification.	Theme: Cultural Value Identification (National Identity)
		Quote: "Strong sense of national identification." (S42)
Immersion (IM)	IM1: I was fully immersed in this XR experience.	Theme: Psychological immersion (Attentional absorption)
		Frequency: "Immersive" mentioned 167 times.
		Quote: "Completely immersed." (S06)
	IM2: I lost awareness of the real world around me during the experience.	Theme: Psychological immersion (Reduced external awareness)
		Quote: "Lost track of surroundings." (I15)
	IM3: I felt like I was part of the story throughout the experience.	Theme: Psychological immersion (Story–task involvement)
		Quote: "Felt like a part of the story." (S05)
Behavioral Intention (BI)	BI1: I intend to continue using this XR cultural experience app.	Theme: Gamification (Stickiness)
		Quote: "Want to play again to get more badges." (S21)
	BI2: I would recommend this cultural app to others.	Theme: Social Significance (Dissemination)
		Quote: "Will recommend to friends." (I11)
	BI3: This experience made me interested in visiting the real Great Wall offline.	Theme: Cultural Heritage IP (Real-world connection)
		Quote: "Makes me want to visit the real site." (S05)
This table provides empirical support for the measurement items used in this study. The "Qualitative Evidence" column demonstrates how specific themes, high-frequency keywords, and participant quotes derived from the grounded theory analysis (N=50 surveys, n=16 interviews) correspond to and validate each quantitative measurement item.

## Sheet: Supplementary Text S3
General note. Supplementary Text S3 provides the qualitative evidence supporting the construct contextualization and item adaptation process. The qualitative materials consisted of open-ended survey responses (N = 50) and semi-structured interviews (n = 16), which were analyzed using open, axial, and selective coding procedures. The coding results were used to identify experience-near themes and …
